# Supplementary material for: Decoding stimulus-specific regulation of promoter activity of p53 target genes
Source: Front Cell Dev Biol. 2025 Jun 13;13:1603603. doi: 10.3389/fcell.2025.1603603 (PMC12202600; doi:10.3389/fcell.2025.1603603)
Supplement: Supplementary file 1 [file Table2.xlsx]

## Sheet: Figure 2D-J
Gene	Condition	Time point	p_raw	p_bonf	Significance				See Materials and Methods section for details
BAX	IR	3h	1.76959e-26	5.30878e-26	Significant
		6h	3.19201e-29	9.57604e-29	Significant
		9h	9.93848e-33	2.98155e-32	Significant
	UV3J	0h	2.42531e-17	9.70124e-17	Significant
		3h	1.82404e-06	7.29616e-06	Significant
		5h	0.00034488	0.00137952	Significant
		7h	0.109001	0.436002	Not significant
	UV6J	0h	0.000727476	0.0029099	Significant
		5h	0.00194551	0.00778205	Significant
		7h	0.470455	1	Not significant
		9h	0.000306963	0.00122785	Significant
	Etoposide low	2.5h	1.80202e-14	5.40606e-14	Significant
		4.5h	1.30342e-17	3.91026e-17	Significant
		6.5h	3.16389e-32	9.49166e-32	Significant
	Etoposide high	2.5h	1.18977e-12	3.56931e-12	Significant
		4.5h	0.000485079	0.00145524	Significant
		6.5h	5.71186e-33	1.71356e-32	Significant
	5-FU	3h	0.960309	1	Not significant
		6h	1.85531e-08	5.56592e-08	Significant
		9h	2.17945e-06	6.53836e-06	Significant
	Nutlin	3h	0.000803794	0.00241138	Significant
		6h	6.01402e-21	1.8042e-20	Significant
		9h	8.61944e-16	2.58583e-15	Significant
MDM2	IR	3h	5.11767e-27	1.5353e-26	Significant
		6h	4.40587e-26	1.32176e-25	Significant
		9h	5.19958e-34	1.55987e-33	Significant
	UV3J	3h	4.15656e-07	1.24697e-06	Significant
		5h	1.13701e-23	3.41103e-23	Significant
		7h	0.0040096	0.0120288	Significant
	UV6J	0h	0.0163676	0.0654705	Not significant
		5h	0.00665422	0.0266169	Significant
		7h	2.0618e-11	8.24719e-11	Significant
		9h	2.80599e-11	1.12239e-10	Significant
	Etoposide low	2.5h	4.55714e-06	1.36714e-05	Significant
		4.5h	2.25049e-36	6.75146e-36	Significant
		6.5h	3.06769e-34	9.20307e-34	Significant
	Etoposide high	2.5h	0.860309	1	Not significant
		4.5h	1.26245e-29	3.78736e-29	Significant
		6.5h	1.19067e-31	3.572e-31	Significant
	5-FU	3h	1.89872e-25	5.69616e-25	Significant
		6h	1.44413e-22	4.33238e-22	Significant
		9h	7.3491e-33	2.20473e-32	Significant
	Nutlin	3h	1.26993e-22	3.80979e-22	Significant
		6h	7.48708e-39	2.24612e-38	Significant
		9h	1.5575e-38	4.6725e-38	Significant
CDKN1A	IR	3h	1.43403e-28	4.3021e-28	Significant
		6h	1.02018e-26	3.06055e-26	Significant
		9h	1.97745e-26	5.93234e-26	Significant
	UV3J	0h	3.06321e-05	0.000122528	Significant
		3h	1.13164e-32	4.52657e-32	Significant
		5h	2.13033e-25	8.52131e-25	Significant
		7h	5.93429e-22	2.37372e-21	Significant
	UV6J	0h	5.02344e-13	2.00938e-12	Significant
		5h	1.13794e-13	4.55178e-13	Significant
		7h	2.01239e-21	8.04955e-21	Significant
		9h	1.56792e-06	6.27168e-06	Significant
	Etoposide low	2.5h	1.80383e-23	5.41148e-23	Significant
		4.5h	3.49045e-35	1.04713e-34	Significant
		6.5h	1.61183e-32	4.83549e-32	Significant
	Etoposide high	2.5h	1.50537e-34	4.51611e-34	Significant
		4.5h	1.30329e-33	3.90986e-33	Significant
		6.5h	5.89702e-34	1.76911e-33	Significant
	5-FU	3h	1.87769e-09	5.63308e-09	Significant
		6h	1.29574e-18	3.88723e-18	Significant
		9h	0.198213	0.594639	Not significant
	Nutlin	3h	1.4098e-26	4.22939e-26	Significant
		6h	2.11923e-34	6.35769e-34	Significant
		9h	6.23904e-36	1.87171e-35	Significant
PPM1D	IR	3h	6.23611e-10	1.87083e-09	Significant
		6h	1.21198e-05	3.63593e-05	Significant
		9h	0.00869492	0.0260847	Significant
	UV3J	0h	0.000350547	0.00140219	Significant
		3h	4.81828e-07	1.92731e-06	Significant
		5h	0.490268	1	Not significant
		7h	0.00422869	0.0169148	Significant
	UV6J	0h	3.63308e-05	0.000145323	Significant
		5h	4.16412e-17	1.66565e-16	Significant
		7h	1.01152e-13	4.04608e-13	Significant
		9h	2.96965e-18	1.18786e-17	Significant
	Etoposide low	2.5h	1.07441e-31	3.22323e-31	Significant
		4.5h	6.45522e-23	1.93656e-22	Significant
		6.5h	0.252289	0.756868	Not significant
	Etoposide high	2.5h	3.87164e-17	1.16149e-16	Significant
		4.5h	0.89356	1	Not significant
		6.5h	0.739792	1	Not significant
	5-FU	3h	0.000196877	0.00059063	Significant
		6h	5.20876e-10	1.56263e-09	Significant
		9h	4.35001e-07	1.305e-06	Significant
	Nutlin	3h	1.77719e-34	5.33157e-34	Significant
		6h	1.54085e-36	4.62254e-36	Significant
		9h	1.49732e-37	4.49196e-37	Significant

## Sheet: Supplementary Figure 3A
Gene	Condition	Time point	p_raw	p_bonf	Significance				See Materials and Methods section for details
BAX	IR	3h	1.31655e-30	3.94965e-30	Significant
		6h	1.07649e-32	3.22948e-32	Significant
		9h	1.32523e-30	3.97568e-30	Significant
	UV3J	3h	0.00466655	0.0139997	Significant
		5h	0.00325602	0.00976806	Significant
		7h	7.42894e-05	0.000222868	Significant
	UV6J	0h	0.591043	1	Not significant
		3h	0.13232	0.661598	Not significant
		5h	0.000239184	0.00119592	Significant
		7h	0.00495553	0.0247776	Significant
		9h	3.92644e-17	1.96322e-16	Significant
	Etoposide low	2.5h	2.17654e-07	6.52961e-07	Significant
		4.5h	5.59334e-28	1.678e-27	Significant
		6.5h	3.16674e-26	9.50023e-26	Significant
	Etoposide high	2.5h	6.95569e-34	2.08671e-33	Significant
		4.5h	5.26562e-24	1.57968e-23	Significant
		6.5h	1.55849e-28	4.67548e-28	Significant
	5-FU	3h	0.134509	0.403528	Not significant
		6h	1.7102e-29	5.13059e-29	Significant
		9h	7.90274e-21	2.37082e-20	Significant
	Nutlin	3h	1.71966e-16	5.15899e-16	Significant
		6h	3.40948e-23	1.02284e-22	Significant
		9h	6.01912e-21	1.80574e-20	Significant
MDM2	IR	3h	3.74571e-26	1.12371e-25	Significant
		6h	5.87026e-32	1.76108e-31	Significant
		9h	6.80494e-27	2.04148e-26	Significant
	UV3J	3h	2.72784e-08	8.18352e-08	Significant
		5h	1.72626e-09	5.17878e-09	Significant
		7h	1.18706e-08	3.56119e-08	Significant
	UV6J	0h	4.9015e-16	2.45075e-15	Significant
		3h	0.955817	1	Not significant
		5h	0.000162701	0.000813507	Significant
		7h	2.49437e-19	1.24719e-18	Significant
		9h	0.0249639	0.124819	Not significant
	Etoposide low	2.5h	1.47939e-33	4.43818e-33	Significant
		4.5h	1.27856e-39	3.83567e-39	Significant
		6.5h	4.56413e-33	1.36924e-32	Significant
	Etoposide high	2.5h	6.85673e-28	2.05702e-27	Significant
		4.5h	1.20686e-23	3.62057e-23	Significant
		6.5h	1.35464e-34	4.06392e-34	Significant
	5-FU	3h	9.18751e-20	2.75625e-19	Significant
		6h	7.18898e-29	2.15669e-28	Significant
		9h	1.59748e-29	4.79244e-29	Significant
	Nutlin	3h	7.26378e-33	2.17913e-32	Significant
		6h	1.09965e-39	3.29895e-39	Significant
		9h	5.93311e-32	1.77993e-31	Significant
CDKN1A	IR	3h	1.49075e-20	4.47226e-20	Significant
		6h	8.72014e-28	2.61604e-27	Significant
		9h	7.6912e-25	2.30736e-24	Significant
	UV3J	0h	0.00308411	0.0123365	Significant
		3h	5.16738e-32	2.06695e-31	Significant
		5h	1.95214e-15	7.80856e-15	Significant
		7h	0.00568443	0.0227377	Significant
	UV6J	0h	3.97528e-13	1.98764e-12	Significant
		3h	2.0029e-26	1.00145e-25	Significant
		5h	5.41703e-24	2.70851e-23	Significant
		7h	7.50715e-28	3.75357e-27	Significant
		9h	1.5083e-29	7.54151e-29	Significant
	Etoposide low	2.5h	3.20438e-35	9.61313e-35	Significant
		4.5h	4.92341e-68	1.47702e-67	Significant
		6.5h	1.93436e-72	5.80307e-72	Significant
	Etoposide high	2.5h	7.23379e-49	2.17014e-48	Significant
		4.5h	4.88037e-64	1.46411e-63	Significant
		6.5h	4.95128e-48	1.48538e-47	Significant
	5-FU	3h	3.31566e-08	9.94697e-08	Significant
		6h	3.71061e-20	1.11318e-19	Significant
		9h	2.4121e-25	7.23629e-25	Significant
	Nutlin	3h	0.00400265	0.012008	Significant
		6h	2.27689e-41	6.83067e-41	Significant
		9h	7.24305e-41	2.17291e-40	Significant
PPM1D	IR	3h	7.15366e-31	2.1461e-30	Significant
		6h	1.4783e-27	4.43491e-27	Significant
		9h	1.26933e-24	3.80799e-24	Significant
	UV3J	0h	3.46798e-26	1.38719e-25	Significant
		3h	2.54252e-06	1.01701e-05	Significant
		5h	0.0137115	0.054846	Not significant
		7h	2.06809e-05	8.27235e-05	Significant
	UV6J	0h	3.94314e-20	1.97157e-19	Significant
		3h	1.27238e-24	6.36191e-24	Significant
		5h	0.969124	1	Not significant
		7h	3.03505e-25	1.51753e-24	Significant
		9h	0.00270377	0.0135188	Significant
	Etoposide low	2.5h	4.30976e-50	1.29293e-49	Significant
		4.5h	1.73422e-51	5.20267e-51	Significant
		6.5h	1.39112e-33	4.17336e-33	Significant
	Etoposide high	2.5h	1.36975e-48	4.10925e-48	Significant
		4.5h	5.50492e-40	1.65148e-39	Significant
		6.5h	3.41342e-37	1.02403e-36	Significant
	5-FU	3h	4.73509e-05	0.000142053	Significant
		6h	2.28633e-21	6.859e-21	Significant
		9h	7.40457e-08	2.22137e-07	Significant
	Nutlin	3h	3.67715e-32	1.10315e-31	Significant
		6h	3.03521e-38	9.10564e-38	Significant
		9h	6.21039e-33	1.86312e-32	Significant
