# Supplementary material for: Decoding stimulus-specific regulation of promoter activity of p53 target genes
Source: Front Cell Dev Biol. 2025 Jun 13;13:1603603. doi: 10.3389/fcell.2025.1603603 (PMC12202600; doi:10.3389/fcell.2025.1603603)
Supplement: Supplementary file 3 [file Table1.xlsx]

## Sheet: IR
Experiment	Gene	Time point	Cell number
IR			Rep_1	Rep_2
	BAX	0h	122	88
		3h	113	97
		6h	95	104
		9h	88	90
	MDM2	0h	106	116
		3h	85	98
		6h	66	93
		9h	105	77
	CDKN1A	0h	86	94
		3h	92	91
		6h	79	78
		9h	69	92
	PPM1D	0h	86	91
		3h	103	88
		6h	102	79
		9h	87	90

## Sheet: UV3J
Experiment	Gene	Time point	Cell number
UV3J			Rep_1	Rep_2
	BAX	basal	96
		0h	115	24
		3h	137	30
		5h	156	30
		7h	110	26
	MDM2	0h	111	26
		3h	110	33
		5h	107	30
		7h	122	30
	CDKN1A	basal	121	105
		0h	110	101
		3h	102	116
		5h	121	119
		7h	117	136
	PPM1D	basal	124	98
		0h	113	99
		3h	93	97
		5h	97	104
		7h	86	105

## Sheet: UV6J
Experiment	Gene	Time point	Cell number
UV6J			Rep_1	Rep_2
	BAX	basal	111	101
		0h	108	103
		3h		108
		5h	82	118
		7h	107	107
		9h	108	132
	MDM2	basal	107	119
		0h	103	91
		3h		106
		5h	101	135
		7h	104	118
		9h	126	113
	CDKN1A	basal	117	85
		0h	102	80
		3h		100
		5h	113	99
		7h	112	94
		9h	114	108
	PPM1D	basal	101	119
		0h	87	103
		3h		98
		5h	95	92
		7h	107	93
		9h	91	95

## Sheet: Etoposide_low
Experiment	Gene	Time point	Cell number
Etoposide low			Rep_1	Rep_2
	BAX	0h	117	130
		2.5h	117	135
		4.5h	144	107
		6.5h	120	124
	MDM2	0h	128	119
		2.5h	110	129
		4.5h	123	116
		6.5h	119	81
	CDKN1A	0h	107	233
		2.5h	115	182
		4.5h	122	245
		6.5h	94	226
	PPM1D	0h	110	141
		2.5h	135	156
		4.5h	117	170
		6.5h	123	75

## Sheet: Etoposide_high
Experiment	Gene	Time point	Cell number
Etoposide high			Rep_1	Rep_2
	BAX	0h	117	130
		2.5h	127	108
		4.5h	121	122
		6.5h	102	83
	MDM2	0h	128	119
		2.5h	135	109
		4.5h	101	122
		6.5h	105	90
	CDKN1A	0h	107	233
		2.5h	111	248
		4.5h	98	261
		6.5h	95	166
	PPM1D	0h	110	114
		2.5h	127	168
		4.5h	126	101
		6.5h	106	91

## Sheet: 5FU
Experiment	Gene	Time point	Cell number
5FU			Rep_1	Rep_2
	BAX	0h	121	96
		3h	91	88
		6h	105	82
		9h	107	82
	MDM2	0h	123	76
		3h	110	115
		6h	94	108
		9h	106	104
	CDKN1A	0h	121	95
		3h	111	84
		6h	114	86
		9h	96	101
	PPM1D	0h	86	109
		3h	111	100
		6h	92	78
		9h	111	78

## Sheet: Nutlin
Experiment	Gene	Time point	Cell number
Nutlin			Rep_1	Rep_2
	BAX	0h	115	107
		3h	106	108
		6h	129	139
		9h	123	141
	MDM2	0h	113	111
		3h	86	98
		6h	125	127
		9h	113	127
	CDKN1A	0h	107	143
		3h	92	124
		6h	110	131
		9h	112	106
	PPM1D	0h	115	122
		3h	126	95
		6h	167	116
		9h	144	110

## Sheet: Time-lapse microscopy
Live cell time-lapse microscopy
Condition	Cell number
	Rep_1	Rep_2
basal	150	152
10Gy IR	398	351
3J/m2 UV	1073	1207
6J/m2 UV	871	1238
5µM Etoposide	948	550
50µM Etoposide	489	317
5µg/mL 5-FU	614	622
10µM Nutlin	398	202
